# Supplementary material for: The Effects of Urban Neighborhood Environmental Evaluation and Health Service Facilities on Residents’ Self-Rated Physical and Mental Health: A Comparative and Empirical Survey
Source: Int J Environ Res Public Health. 2022 Apr 8;19(8):4501. doi: 10.3390/ijerph19084501 (PMC9027638; doi:10.3390/ijerph19084501)
Supplement: Supplementary file 1 [file ijerph-19-04501-s001.zip]

Archive with 1 entries (1 files):
- ijerph-1578257-supplementary.pdf
